# Supplementary material for: Improving read alignment through the generation of alternative reference via iterative strategy
Source: Sci Rep. 2020 Oct 30;10:18712. doi: 10.1038/s41598-020-74526-7 (PMC7599232; doi:10.1038/s41598-020-74526-7)
Supplement: Supplementary file 2 — Supplementary tables [file 41598_2020_74526_MOESM2_ESM.xlsx]

## Sheet: TableS1
Supplementary Table S1. Comparison of run time and memory usage by GTX-One and GATK best practices for sequencing data of NA12878
Methods		Time(mins)	Mem(GB)
BWA-MEM+GATK	BWA MEM	701	15.9
	Sort	154	3.4
	Picard MarkDuplicates	375	30
	GATK	674	19.2
GTX-One	Align+Sort	16.2	33.2
	Duplicate+Variant calling	16.3	14.7

## Sheet: TableS2
Supplementary Table S2. Mapping rate for different chicken breeds
Ref/Breed	YJ	LS	ZJ	BLK	LDH	RJF
galGal5	0.9652	0.9589	0.9499	0.9654	0.9602	0.9892
galGal6	0.9718	0.9673	0.9583	0.9726	0.9672	0.9865

## Sheet: TableS3
Supplementary Table S3. Summary standard quality measures for Sscrofa11.1, Sscrofa10.2 and galGal6, galGal5
Global statistics	Sscrofa11.1	Sscrofa10.2	galGal6	galGal5
Total sequence length	2501912388	2808525991	1065365434	1230258557
Total ungapped length	2472047747	2519152092	1055580974	1218493558
Gaps between scaffolds	93	5323	68	397
Number of scaffolds	706	9906	525	23870
Scaffold N50	88231837	576008	20785086	6379610
Scaffold L50	9	1303	12	47
Number of contigs	1118	243021	1403	24693
Contig N50	48231277	69503	17655422	2894815
Contig L50	15	8632	19	110
Total number of chromosomes and plasmids	21	21	35	36
Number of component sequences (WGS or clone)	1308	186661	2244	25475
Total sequence length	1065365434
Total ungapped length	1055580974
Gaps between scaffolds	68
Number of scaffolds	525
Scaffold N50	20785086
Scaffold L50	12
Number of contigs	1403
Contig N50	17655422
Contig L50	19
Total number of chromosomes and plasmids	35
Number of component sequences (WGS or clone)	2244
Total sequence length	1230258557
Total ungapped length	1218493558
Gaps between scaffolds	397
Number of scaffolds	23870
Scaffold N50	6379610
Scaffold L50	47
Number of contigs	24693
Contig N50	2894815
Contig L50	110
Total number of chromosomes and plasmids	36
Number of component sequences (WGS or clone)	25475

## Sheet: TableS4
Supplementary Table S4. Summary of mapping statistics of pig at different sequencing coverage
BMX						SZL					LD					DU
Coverage (SNP)	SNP/ small InDel number number	Sensitivity_SNP	Sensitivity_InDel	Mapping rate	Coverage ratio	SNP/ small InDel number number	Sensitivity_SNP	Sensitivity_InDel	Mapping rate	Coverage ratio	SNP/ small InDel number number number	Sensitivity_SNP	Sensitivity_InDel	Mapping rate	Coverage ratio	SNP/ small InDel number number	Sensitivity_SNP	Sensitivity_InDel	Mapping rate	Coverage ratio
1	1823958	0.125037	0.0778278	0.938084	0.544128	2044987	0.143979	0.0761021	0.957717	0.543135	1117908	0.124931	0.066743	0.967502	0.560003	773246	0.128095	0.0959386	0.971693	0.565858
2	4307005	0.31193	0.209876	0.938105	0.777214	4677389	0.3483	0.213263	0.957731	0.763493	2700085	0.31441	0.194227	0.967508	0.788117	1821259	0.325193	0.256234	0.971655	0.794485
3	6231415	0.477278	0.338536	0.938157	0.880278	6541021	0.5092	0.344285	0.957774	0.862697	3908776	0.470633	0.322553	0.967518	0.886536	2584214	0.497356	0.400997	0.971626	0.891628
4	7448554	0.580479	0.430352	0.938159	0.927128	7677503	0.607014	0.437784	0.957755	0.910878	4696004	0.58954	0.431312	0.967482	0.931257	3030649	0.597227	0.499725	0.97162	0.93516
5	8272371	0.680928	0.519112	0.938194	0.949333	8444212	0.699823	0.525641	0.957792	0.936478	5162737	0.655849	0.509611	0.96752	0.952684	3345293	0.653481	0.593678	0.971665	0.955641
6	8700317	0.723884	0.566465	0.938156	0.960318	8862937	0.741052	0.572509	0.957759	0.950771	5483939	0.725648	0.581339	0.967494	0.963613	3484268	0.743551	0.639245	0.971668	0.965986
7	9073477	0.747318	0.629574	0.938139	0.966145	9224711	0.764494	0.631352	0.957787	0.959324	5640030	0.752767	0.620796	0.967498	0.969514	3553773	0.765128	0.66734	0.971645	0.971497
8	9211135	0.805805	0.653259	0.938132	0.969391	9386993	0.815722	0.653741	0.957749	0.964732	5792477	0.76658	0.669954	0.967501	0.972912	3689045	0.776724	0.726828	0.971637	0.974656
9	9280006	0.81379	0.668242	0.938138	0.971362	9600814	0.824902	0.697289	0.957801	0.968281	5845516	0.811871	0.690212	0.967504	0.974976	3710096	0.782782	0.741871	0.971641	0.976557
10	9474547	0.816888	0.714504	0.938155	0.972656	9665019	0.829081	0.708334	0.957776	0.97079	5944244	0.815422	0.726678	0.967503	0.976352	3720009	0.840227	0.752047	0.971639	0.97778
11	9494109	0.816925	0.723045	0.938176	0.973537	9819289	0.830842	0.742166	0.957768	0.97255	5960157	0.814449	0.736363	0.967502	0.977261	3725567	0.841152	0.758787	0.971626	0.97861
12	9647939	0.859076	0.761328	0.938148	0.974189	9841616	0.864847	0.747389	0.957808	0.973869	6035186	0.849467	0.765417	0.967498	0.977948	3823170	0.840984	0.802769	0.971638	0.979215
13	9645531	0.857138	0.766205	0.938129	0.974693	9853185	0.863879	0.750003	0.9578	0.974885	6039133	0.845852	0.770293	0.967488	0.97845	3822945	0.840011	0.806799	0.971651	0.979641
14	9633541	0.855093	0.768637	0.938131	0.975089	9965386	0.862362	0.777121	0.957765	0.97565	6037139	0.875095	0.772371	0.967511	0.978841	3822311	0.882914	0.809345	0.971645	0.979975
15	9768789	0.889001	0.801504	0.938119	0.975426	9963735	0.888575	0.77769	0.957787	0.976294	6101192	0.870187	0.796319	0.967507	0.979145	3913458	0.881242	0.845607	0.971658	0.980249
16	9752282	0.886421	0.802842	0.938146	0.975711	10060244	0.886049	0.801116	0.957786	0.976814	6095431	0.863729	0.79667	0.967495	0.979411	3914566	0.879657	0.84608	0.971649	0.980474
17	9870062	0.883461	0.830759	0.938144	0.975934	10047605	0.883383	0.79965	0.957781	0.977236	6150907	0.888729	0.816984	0.967494	0.979622	3921774	0.877636	0.846283	0.971654	0.980653
18	9853101	0.880156	0.831938	0.938151	0.976147	10129653	0.904655	0.819533	0.95778	0.977615	6141913	0.882877	0.815884	0.967512	0.979806	4019039	0.911707	0.876872	0.971647	0.980796
19	9832201	0.908645	0.831281	0.938136	0.976337	10113998	0.902091	0.818005	0.9578	0.977928	6193047	0.876231	0.833991	0.967502	0.979973	4045239	0.909448	0.876524	0.971638	0.980936
20	9940917	0.905409	0.855795	0.938133	0.976512	10186749	0.899331	0.83576	0.957812	0.978197	6182405	0.897862	0.832127	0.967504	0.98012	4084414	0.907636	0.874937	0.971632	0.981049
21	9922318	0.902055	0.855073	0.938135	0.976645	10168406	0.916934	0.833463	0.957789	0.978431	6225791	0.891931	0.847557	0.967504	0.980242	4215943	0.90536	0.901734	0.971637	0.981157
22	9909106	0.89828	0.854385	0.938144	0.97679	10149671	0.914145	0.830968	0.95779	0.978657	6215576	0.91042	0.845527	0.967499	0.980348	4288732	0.933221	0.900639	0.971648	0.981246
23	10016787	0.922811	0.876302	0.938137	0.976906	10214770	0.911351	0.846572	0.957785	0.978838	6254522	0.90449	0.858729	0.967498	0.980448	4382412	0.931624	0.899576	0.971643	0.981335
24	10011490	0.919542	0.874838	0.93812	0.97702	10193523	0.908755	0.844088	0.957781	0.979005	6244479	0.898676	0.856682	0.967509	0.980548	4561199	0.929603	0.921917	0.971656	0.981406
25	10016826	0.915944	0.87258	0.938125	0.977118	10252821	0.9237	0.858209	0.957784	0.97916	6231090	0.915812	0.85403	0.967507	0.980635	4691301	0.927345	0.92176	0.971645	0.981484
26	10147975	0.912643	0.892747	0.938133	0.977213	10230148	0.920872	0.855215	0.95779	0.979303	6268797	0.910265	0.866755	0.967505	0.980706	4835814	0.951112	0.920009	0.971647	0.981541
27	10181111	0.934241	0.890853	0.938122	0.977312	10284635	0.918208	0.867963	0.957787	0.979426	6255864	0.924868	0.864057	0.967508	0.980784	5055222	0.95005	0.940383	0.971648	0.981599
28	10340137	0.931151	0.908402	0.938139	0.977385	10261242	0.931268	0.865205	0.957782	0.979537	6292239	0.919897	0.875566	0.967502	0.980853	5224408	0.948712	0.940256	0.971649	0.981652
29	10419243	0.92806	0.907031	0.938147	0.977461	10311590	0.928795	0.876391	0.957785	0.97966	6278513	0.914503	0.87232	0.967512	0.980916	5395992	0.9476	0.939405	0.971643	0.981709
30	10523400	0.94682	0.904571	0.938131	0.977529	10290740	0.92596	0.873761	0.957789	0.979753	6310019	0.928244	0.882948	0.967515	0.980979	5571171	0.9682	0.937013	0.971647	0.981757

## Sheet: TableS5
Supplementary Table S5. Summary of mapping statistics of chicken at different sequencing Coverage
	YJ					LS					ZJ					LDH					BLK
Coverage (SNP)	SNP/ small InDel number	Sensitivity_SNP	Sensitivity_InDel	Mapping rate	Coverage ratio	SNP/ small InDel number	Sensitivity_SNP	Sensitivity_InDel	Mapping rate	Coverage ratio	SNP/ small InDel number	Sensitivity_SNP	Sensitivity_InDel	Mapping rate	Coverage ratio	SNP/ small InDel number	Sensitivity_SNP	Sensitivity_InDel	Mapping rate	Coverage ratio	SNP/ small InDel number	Sensitivity_SNP	Sensitivity_InDel	Mapping rate	Coverage ratio
1	1195784	0.1759	0.1136	0.9719	0.5867	1066243	0.169611	0.0894971	0.967283	0.553933	1160862	0.177541	0.0935791	0.958263	0.578972	1365596	0.216747	0.143314	0.967287	0.55612	1182887	0.182157	0.106367	0.972581	0.596769
2	2878837	0.4114	0.2889	0.9719	0.8072	2618073	0.403951	0.249772	0.967361	0.773014	2788968	0.412973	0.258474	0.958239	0.794475	2962905	0.462809	0.338196	0.967185	0.785673	2869378	0.427068	0.291031	0.972585	0.812731
3	4024748	0.5651	0.4433	0.9718	0.8947	3846986	0.578954	0.399613	0.967343	0.867758	4131062	0.593305	0.41042	0.958303	0.882334	4206161	0.645197	0.501933	0.967269	0.883221	4241907	0.611697	0.455541	0.972576	0.895454
4	5086184	0.6999	0.5422	0.9719	0.9317	4566756	0.680431	0.502233	0.967332	0.911746	4884194	0.694037	0.510737	0.958232	0.921499	4926908	0.752347	0.613372	0.967229	0.925936	4991257	0.711694	0.558364	0.972535	0.928648
5	5512156	0.7582	0.6055	0.9718	0.9485	4989377	0.737135	0.595273	0.967329	0.934092	5316852	0.748538	0.605168	0.958274	0.940437	5352808	0.813137	0.700761	0.967232	0.945456	5365522	0.76265	0.618978	0.972561	0.943037
6	5733356	0.7912	0.6458	0.9719	0.957	5545305	0.808053	0.642571	0.967319	0.946065	5524289	0.778412	0.65042	0.958284	0.950421	5565151	0.84676	0.749594	0.967274	0.954698	5587723	0.788702	0.695626	0.972595	0.949866
7	5841579	0.8107	0.6745	0.9718	0.9616	5689086	0.826826	0.70129	0.967311	0.953056	5622568	0.795498	0.678403	0.958258	0.956266	5915438	0.890856	0.780179	0.967224	0.959402	5667537	0.802155	0.721576	0.972538	0.953561
8	5951566	0.8233	0.7398	0.9718	0.9644	5730148	0.836621	0.721727	0.967322	0.957418	6096724	0.85255	0.695145	0.958222	0.959885	5956579	0.90187	0.799082	0.967207	0.962003	5695942	0.810044	0.737797	0.972589	0.95578
9	5980049	0.8327	0.7574	0.9718	0.9662	5728273	0.841943	0.733738	0.967273	0.960268	6141416	0.85853	0.74551	0.958222	0.962318	5992287	0.907846	0.836179	0.967239	0.963592	6138629	0.861828	0.74977	0.972558	0.957282
10	5992384	0.8399	0.7706	0.9718	0.9676	6079002	0.880358	0.772605	0.967315	0.962325	6119192	0.861929	0.754891	0.958277	0.964041	5978592	0.911431	0.84641	0.967201	0.964696	6113069	0.863949	0.756358	0.97255	0.958435
11	5995171	0.8459	0.7814	0.9718	0.9686	6028121	0.880306	0.777651	0.967312	0.963809	6084482	0.863871	0.759657	0.958262	0.965288	5951497	0.913233	0.853205	0.96723	0.965533	6124134	0.864599	0.801012	0.972551	0.959363
12	6000073	0.8518	0.7909	0.9719	0.9693	5976441	0.879629	0.78019	0.967334	0.964959	6087570	0.865458	0.796924	0.958251	0.966284	5920938	0.914338	0.858841	0.967181	0.966156	6089809	0.865527	0.805341	0.972553	0.960067
13	6401664	0.8963	0.7992	0.9718	0.9699	5953842	0.878506	0.81022	0.967282	0.965893	6051242	0.866478	0.798409	0.958265	0.967113	5917635	0.915017	0.884298	0.967217	0.966683	6053757	0.865907	0.808162	0.97256	0.960721
14	6439836	0.8999	0.8416	0.9718	0.9705	6179787	0.90539	0.8097	0.967331	0.966586	6019621	0.867639	0.800096	0.958247	0.96776	6105193	0.937725	0.888372	0.967245	0.967155	6022503	0.866358	0.809973	0.972553	0.961269
15	6423764	0.9026	0.8477	0.9718	0.9709	6119602	0.903378	0.808871	0.967308	0.967236	6303488	0.900065	0.800318	0.958268	0.968344	6064656	0.937829	0.890928	0.967244	0.967536	6003839	0.867151	0.812138	0.972548	0.961754
16	6406034	0.905	0.8522	0.9718	0.9713	6098404	0.901429	0.833912	0.967337	0.967783	6308721	0.900418	0.829628	0.958273	0.968853	6055537	0.937892	0.912275	0.967223	0.967915	6024994	0.867854	0.845431	0.972563	0.962209
17	6394017	0.9079	0.8571	0.9719	0.9717	6051646	0.89975	0.831414	0.967325	0.96829	6274108	0.900089	0.829627	0.958246	0.969289	6020110	0.938017	0.914725	0.967223	0.968225	6002638	0.868106	0.845879	0.972545	0.962572
18	6373727	0.9099	0.8601	0.9718	0.972	6007355	0.897573	0.830033	0.967296	0.96868	6238332	0.899524	0.828768	0.958237	0.969673	5981096	0.937547	0.91527	0.967225	0.968546	5980774	0.868648	0.845994	0.972564	0.96294
19	6355780	0.9119	0.863	0.9719	0.9723	6215014	0.91849	0.850763	0.967319	0.969058	6239882	0.899356	0.852108	0.958248	0.969988	6134156	0.956037	0.917138	0.967236	0.968785	5962945	0.869174	0.845555	0.972572	0.963321
20	6379564	0.9141	0.8935	0.9719	0.9726	6166021	0.916299	0.848456	0.967311	0.969427	6209249	0.899051	0.850816	0.95827	0.970332	6117381	0.955535	0.934959	0.967197	0.969049	6218372	0.898222	0.844713	0.972542	0.963603
21	6359745	0.9159	0.896	0.9718	0.9728	6120046	0.914068	0.845111	0.967305	0.969734	6179520	0.898857	0.848982	0.958241	0.970639	6075848	0.9554	0.93619	0.967231	0.969303	6189824	0.89792	0.84424	0.972554	0.963892
22	6346463	0.9183	0.8978	0.9718	0.973	6103507	0.912288	0.863285	0.967341	0.970025	6152605	0.898518	0.846658	0.958244	0.970895	6034949	0.955036	0.936391	0.967207	0.969513	6196561	0.897365	0.869409	0.972576	0.964186
23	6327675	0.92	0.9001	0.9718	0.9732	6059262	0.909781	0.860133	0.967297	0.970303	6154458	0.898417	0.867309	0.958259	0.971156	6016887	0.954296	0.952784	0.967208	0.96971	6172700	0.897403	0.868305	0.972552	0.964413
24	6311260	0.9218	0.9018	0.9718	0.9734	6231632	0.926933	0.876074	0.967313	0.970563	6349498	0.919916	0.865467	0.958229	0.971398	6141845	0.970118	0.95366	0.967215	0.969918	6149840	0.897251	0.86769	0.972579	0.964639
25	6295588	0.9238	0.9037	0.9718	0.9736	6187299	0.924761	0.873393	0.967327	0.970771	6316845	0.919172	0.862794	0.958257	0.971607	6098977	0.970395	0.954643	0.967224	0.970099	6127483	0.897163	0.865967	0.972538	0.964887
26	6279115	0.9255	0.9053	0.9719	0.9738	6143277	0.922468	0.870065	0.967322	0.971004	6288936	0.918698	0.860552	0.958241	0.971828	6054110	0.970484	0.954655	0.967207	0.970266	6107402	0.896737	0.864787	0.97256	0.965101
27	6295191	0.9275	0.9281	0.9718	0.974	6127069	0.920619	0.883706	0.967326	0.971208	6287232	0.918013	0.878128	0.958241	0.972021	6035804	0.971018	0.971267	0.967221	0.970429	6088478	0.897032	0.864838	0.972544	0.965291
28	6279471	0.9294	0.9299	0.9718	0.9741	6089958	0.918595	0.881267	0.967323	0.971405	6263043	0.917718	0.875802	0.958255	0.972226	5992800	0.971455	0.973087	0.967214	0.970592	6094868	0.89647	0.884677	0.972569	0.965486
29	6264045	0.9314	0.9316	0.9718	0.9743	6214803	0.933012	0.877742	0.967331	0.971607	6236130	0.917246	0.873466	0.958244	0.972382	6103998	0.98857	0.974894	0.967222	0.97074	6073211	0.896276	0.882929	0.972547	0.965669
30	6488128	0.9552	0.9324	0.9718	0.9744	6195817	0.930831	0.890741	0.96732	0.971754	6235949	0.916727	0.888159	0.958247	0.972563	6079668	0.995118	0.995176	0.967218	0.970881	6053401	0.896095	0.881629	0.972543	0.965837

## Sheet: TableS6
Supplementary Table S6. Function of the fitted curve and optimal sequencing coverage in chicken breeds
Breeds	Function	R2	Slope of the tangent
			14×	15.4×	16×
YJ	22.58/(1+0.2391*e^(-0.7201x))	0.9964	0.00017	6e-05	4e-05
LS	22.53/(1+0.2145*e^(-0.6795x))	0.9967	0.00027	0.0001	8e-05
ZJ	22.56/(1+0.2421*e^(-0.7212x))	0.9969	0.00016	8e-05	4e-05
LDH	22.52/(1+0.2157*e^(-0.0.5481x))	0.9987	0.00013	5e-05	3e-05
BLK	22.53/(1+0.2252*e^(-0.7822x))	0.9976	8e-05	3e-05	2e-05
x represents the coverage.

## Sheet: TableS7
Supplementary Table S7. Summary of mapping statistics of chickens
	YJ0			YJ1			LS1			ZJ1			LDH1			BLK1
Number of Iterations	Variant counts	Mapping rate	Coverage ratio	Variant counts	Mapping rate	Coverage ratio	Variant counts	Mapping rate	Coverage ratio	Variant counts	Mapping rate	Coverage ratio	Variant counts	Mapping rate	Coverage ratio	Variant counts	Mapping rate	Coverage ratio
1	6408533	0.9719	0.9713	6418274	0.979473	0.979664	6092613	0.9673	0.9683	6305671	0.958224	0.968846	6058232	0.967238	0.9679	6024730	0.97257	0.962215
2	2887584	0.9754	0.9712	5493004	0.980605	0.979597	5790964	0.969	0.9685	6305640	0.960122	0.968969	5673339	0.967778	0.968002	5642681	0.973761	0.962298
3	2796968	0.9756	0.9711	4879461	0.980744	0.979522	5060667	0.97	0.9684	5499797	0.961301	0.968928	4945793	0.967933	0.967909	4950104	0.97443	0.962235
4	2786496	0.9759	0.9711	5086410	0.980832	0.979538	5765766	0.9695	0.9685	6282091	0.960708	0.968954	5647217	0.967866	0.968	5616547	0.974017	0.96228
5	2777444	0.976	0.9711	4878261	0.981036	0.979502	5062299	0.9704	0.9684	5501996	0.96169	0.968932	4946632	0.967994	0.967924	4950569	0.974573	0.962233
6	2775259	0.9761	0.9711	5084914	0.980928	0.979506	5764979	0.9698	0.9685	6282081	0.960999	0.968961	5647924	0.967916	0.967972	5615776	0.974109	0.962276
7	2771899	0.9761	0.9711	4877984	0.981095	0.979486	5063089	0.9706	0.9685	5503610	0.961932	0.968932	4947195	0.968025	0.967917	4950948	0.97463	0.962237
8	2771535	0.9762	0.9711	5083235	0.981019	0.979501	5763878	0.97	0.9685	6281166	0.961263	0.968962	5646126	0.967938	0.967969	5613786	0.974159	0.962275
9	2769596	0.9762	0.9711	4877585	0.981147	0.979478	5063345	0.9706	0.9685	5503571	0.962057	0.968936	4947104	0.968056	0.967916	4950878	0.974682	0.962233
10	2769383	0.9763	0.9711	5083781	0.981053	0.97949	5764982	0.97	0.9685	6282302	0.961359	0.968961	5647480	0.967928	0.967976	5614444	0.974178	0.96228
11	2767457	0.9762	0.9711	4877940	0.981145	0.979483	5063481	0.9707	0.9685	5503690	0.962199	0.968949	4947144	0.968047	0.967926	4950975	0.974691	0.96224
12	2768094	0.9763	0.9711	5082954	0.981067	0.979481	5764277	0.9701	0.9685	6281302	0.96141	0.968956	5646094	0.96793	0.967977	5613798	0.974203	0.96227
13	2766260	0.9763	0.9711	4877504	0.981175	0.979475	5063285	0.9707	0.9685	5503955	0.962173	0.968942	4947000	0.968039	0.967913	4950390	0.974708	0.962234
14	2766901	0.9763	0.9711	5083896	0.981067	0.979479	5765043	0.9701	0.9685	6282668	0.961404	0.96896	5647271	0.967944	0.967974	5614636	0.974216	0.962274
15	2765523	0.9763	0.9711	4878242	0.981227	0.979472	5063796	0.9708	0.9685	5504176	0.962312	0.968951	4947565	0.968083	0.967923	4950689	0.974744	0.962238
16	2766135	0.9764	0.9711	5082495	0.981084	0.979484	5763778	0.9702	0.9685	6281340	0.961511	0.968967	5646887	0.967963	0.967976	5613588	0.97423	0.962278
17	2764943	0.9763	0.9711	4878036	0.981216	0.979472	5063521	0.9709	0.9685	5504132	0.962376	0.968951	4947995	0.968079	0.967927	4950571	0.974737	0.962245
18	2765755	0.9764	0.9711	5083349	0.981091	0.979474	5765147	0.9702	0.9685	6282388	0.961528	0.968965	5647896	0.967962	0.967976	5614807	0.974239	0.962283
19	2764408	0.9764	0.9711	4878000	0.981238	0.979457	5063659	0.9709	0.9685	5504149	0.962378	0.968952	4947528	0.968078	0.967926	4950474	0.974747	0.96225
20	2765552	0.9764	0.9711	5082850	0.981111	0.97948	5764618	0.9702	0.9685	6281087	0.96155	0.968962	5646386	0.967962	0.967972	5613622	0.974253	0.962282
21	2764349	0.9764	0.9711	4877682	0.981247	0.979473	5063834	0.9709	0.9685	5504249	0.962397	0.968959	4948174	0.968082	0.967933	4950352	0.974771	0.962256
22	2764883	0.9764	0.9711	5083790	0.981118	0.979485	5765591	0.9703	0.9685	6282428	0.961556	0.968968	5647096	0.967972	0.967975	5614847	0.974259	0.962287
23	2763799	0.9764	0.9711	4878051	0.981249	0.979478	5064090	0.9709	0.9685	5504665	0.962374	0.968963	4947811	0.968087	0.96794	4950728	0.974774	0.962254
24	2764636	0.9764	0.9711	5083104	0.981115	0.97949	5764338	0.9703	0.9685	6281420	0.961563	0.968979	5646157	0.967978	0.967985	5613497	0.974264	0.962289
25	2763753	0.9764	0.9711	4877996	0.98125	0.979484	5063804	0.9709	0.9685	5504433	0.96238	0.968963	4948034	0.96809	0.967941	4950491	0.974774	0.962255
26	2764498	0.9764	0.9711	5084013	0.981122	0.979484	5765503	0.9703	0.9685	6282584	0.961571	0.968977	5647183	0.96798	0.967996	5614820	0.974276	0.962292
27	2763241	0.9764	0.9711	4878484	0.981255	0.979465	5064176	0.9709	0.9685	5504792	0.962407	0.968967	4947404	0.968098	0.967948	4950836	0.97479	0.962257
28	2764208	0.9764	0.9711	5082927	0.981119	0.97948	5764544	0.9703	0.9685	6281462	0.961554	0.968978	5645639	0.96797	0.96799	5613596	0.97427	0.962294
29	2763104	0.9764	0.9711	4878685	0.981252	0.979479	5064248	0.971	0.9685	5504281	0.962402	0.968976	4947411	0.968099	0.967946	4950538	0.974781	0.962261
30	2764134	0.9764	0.9711	5083899	0.981117	0.979472	5765600	0.9703	0.9685	6282617	0.961565	0.968981	5646981	0.967986	0.967988	5614928	0.974271	0.962298
0 indicates the individual used for generating the alternative-reference sequence; 1 indicates unrelated individual for reads alignment only to the alternative-reference sequence.

## Sheet: TableS8
Supplementary Table S8. Summary of mapping statistics of pig breeds
	SZL1			LD1
Number of iteration	Variant counts	Mapping rate	Coverage ratio	Variant counts	Mapping rate	Coverage ratio
1	15632690	0.95779	0.977931	9556451	0.967504	0.979966
2	13326462	0.962036	0.978052	15452258	0.967986	0.980113
3	12583942	0.964165	0.978011	14025976	0.969717	0.98004
4	13189991	0.964583	0.978032	15410197	0.9696	0.98003
5	12570964	0.965865	0.978	14051161	0.970753	0.979992
6	13180453	0.966181	0.978027	15405150	0.970653	0.980003
7	12567276	0.967125	0.977998	14050547	0.971643	0.979977
8	13178735	0.967253	0.978025	15405219	0.97147	0.979995
9	12567395	0.967692	0.977999	14053024	0.972029	0.979974
10	13178070	0.967496	0.978026	15404857	0.97156	0.979992
11	12566583	0.967777	0.978	14051863	0.972172	0.97997
12	13178703	0.967735	0.978027	15405737	0.971767	0.979991
13	12567974	0.968299	0.978	14054443	0.972501	0.97997
14	13178543	0.968115	0.978028	15406178	0.972099	0.979992
15	12567366	0.968465	0.978002	14053190	0.972538	0.979969
16	13178968	0.968426	0.978028	15406421	0.972276	0.979991
17	12568586	0.968763	0.978004	14054980	0.972825	0.97997
18	13178979	0.968593	0.978029	15406626	0.972338	0.979991
19	12568137	0.968828	0.978005	14053002	0.972854	0.97997
20	13179007	0.968635	0.97803	15406916	0.972329	0.979991
21	12568845	0.969087	0.978006	14055909	0.972993	0.979969
22	13179333	0.968641	0.978031	15406230	0.972367	0.979992
23	12567841	0.96917	0.978006	14053826	0.972988	0.97997
24	13179430	0.96886	0.978031	15407249	0.972401	0.979992
25	12568828	0.969243	0.978007	14055730	0.973049	0.979969
26	13179146	0.968912	0.978032	15406958	0.972455	0.979991
27	12567906	0.969664	0.978007	14054137	0.973342	0.979969
28	13179473	0.969444	0.97803	15407335	0.972857	0.979989
29	12569063	0.969944	0.978005	14055974	0.973554	0.979968
30	13179393	0.969557	0.978031	15407240	0.972914	0.979989
1 indicates unrelated individual for reads alignment only to the alternative-reference sequence.

## Sheet: TableS9
Supplementary Table S9. Comparing the similarity of the Duroc and the alterative-reference sequence against the public WZS genome
Compared with WZS genome	Similarity
REF	0.977715
Alternative-REF1	0.987979
Alternative-REF2	0.988031
Alternative-REF3	0.988056
Alternative-REF4	0.988056
Alternative-REF5	0.988067
Alternative-REF6	0.988071
REF indicates Duroc reference genome, Alternative-REF1/ Alternative-REF2/Alternative-REF3/ Alternative-REF4/ Alternative-REF5/ Alternative-REF6 indicates the alternative-reference sequence in difference iterative rounds. The genome similarity is calculated as the number of bases matched divided by the total genome size.

## Sheet: TableS10
Supplementary Table S10. Highly variable regions between alternative-reference sequence and original reference sequence
chr	position	1	2	3	4	5	6
3	104	T/A-0/1	A/T-0/1	T/A-0/1	A/T-0/1	T/A-0/1	A/T-0/1
9	538414	G/A-0/1	A/G-0/1	G/A-0/1	A/G-0/1	G/A-0/1	A/G-0/1
21	2353	T/C-0/1	C/T-0/1	T/C-0/1	C/T-0/1	T/C-0/1	C/T-0/1
22	1828	A/G-0/1	G/C-0/1	C/G-0/1	G/C-0/1	C/G-0/1	G/C-0/1
1,2,3,4,5,6 represent the number of iterations; 0 indicates consistence with the reference allele, 1 indicates consistence with the alternative allele, 0/1 indicates the heterozygote. the left side of “/” indicates the reference allele, the right side of “/” indicates the alternative allele.

[truncated: 5 more sheets: TableS11, TableS12, TableS13, TableS14, TableS15]
